# Supplementary material for: Acinetobacter baumannii Secretes Cytotoxic Outer Membrane Protein A via Outer Membrane Vesicles
Source: PLoS One. 2011 Feb 28;6(2):e17027. doi: 10.1371/journal.pone.0017027 (PMC3046175; doi:10.1371/journal.pone.0017027)
Supplement: Table S1 — Proteins identified in the OMV fraction of A. baumannii ATCC 19606T using 1-DE and LC-MS/MS analysis. (XLS) [file pone.0017027.s001.xls]

## Sheet: Sheet4
No.	Protein	Protein accession No.	Molecular weight (Da)	No. of amino acids	pI value	Gene accession No.	Location in bacteria	emPAI	Mol %
1	Putative outer membrane protein	gi|126640934	22485	217	9.3	A1S_0884	Outer membrane	6.03	9.11427
2	Outer membrane protein A	gi|126642864	37364	346	5.13	A1S_2840	Outer membrane	6.01	9.08404
3	CsuA/B	gi|126642263	13543	129	4.62	A1S_2218	Unknown	3.24	4.39722
4	Putative outer membrane protein	gi|126643324	27680	255	4.59	A1S_3317	Outer membrane	2.7	4.08102
5	Putative hemolysin	gi|126641367	15719	144	8.83	A1S_1321	Unknown	2.49	3.7336
6	Putative toluene tolerance protein (Ttg2D)	gi|126643115	19463	175	9.9	A1S_3100	Unknown	2.41	3.24268
7	Outer membrane lipoprotein	gi|126640944	9726	88	7.98	A1S_0894	Unknown	2.25	3.10085
8	Tolerance to colicins E2 E, A, and K	gi|126642629	41828	381	8.81	A1S_2594	Periplasmic space	1.9	2.87183
9	Putative glucose-sensitive porin (OprB-like )	gi|126642873	42945	381	5.29	A1S_2849	Outer membrane	1.83	2.76602
10	Putative outer membrane protein	gi|126643304	24686	228	4.7	A1S_3297	Outer membrane	1.65	2.29395
11	Putative signal peptide	gi|126641100	16567	157	4.58	A1S_1050	Unknown	1.6	2.11838
12	CsuC	gi|126642260	27250	246	9.27	A1S_2215	Unknown	1.43	2.06143
13	Hypothetical protein A1S_1296	gi|126641342	18743	167	6.52	A1S_1296	Unknown	1.33	2.01028
14	Putative lipoprotein precursor	gi|126643008	14353	126	7.98	A1S_2987	Outer membrane	1.28	1.9347
15	Putative protein (DcaP-like)	gi|126642784	44845	412	5.79	A1S_2753	Outer membrane	1.26	1.90447
16	Hypothetical protein A1S_3459	gi|126643466	25534	231	4.49	A1S_3459	Outer membrane	1.19	1.79867
17	Putative serine protease	gi|126642560	47973	449	9.17	A1S_2525	Periplasmic space	1.14	1.7231
18	Beta-lactamase	gi|126642404	37279	332	9.34	A1S_2367	Periplasmic space	1.14	1.83427
19	Cu/Zn superoxide dismutase	gi|126643158	15605	154	7.88	A1S_3143	Periplasmic space	1.13	1.70798
20	Lipoprotein precursor	gi|126642468	27203	256	9.68	A1S_2432	Unknown	1.09	1.64752
21	Putative competence protein (ComL)	gi|126640892	40608	364	6.08	A1S_0840	Unknown	1.01	1.5266
22	Putative outer membrane protein (OmpH)	gi|126642013	17868	160	9.35	A1S_1968	Unknown	0.95	1.43591
23	Putative signal peptide	gi|126642909	12272	110	9.41	A1S_2885	Unknown	0.88	1.33011
24	Hypothetical protein A1S_1879	gi|126641924	15560	141	8.57	A1S_1879	Unknown	0.66	0.997582
25	Outer membrane protein CarO precursor	gi|126642573	24408	223	4.7	A1S_2538	Outer membrane	0.64	0.967352
26	ThiJ/PfpI	gi|126642200	24771	227	8.95	A1S_2155	Unknown	0.63	0.952237
27	Putative Zn-dependent protease with chaperone function	gi|126641228	25160	237	9.42	A1S_1180	Unknown	0.61	0.922007
28	Putative MTA/SAH nucleosidase	gi|126640839	25710	234	5.1	A1S_0781	Unknown	0.6	0.906892
29	Putative signal peptide	gi|126641049	52846	480	5.05	A1S_0999	Outer membrane	0.59	0.891778
30	Putative thiol:disulphide interchange protein (DsbC-like)	gi|126642849	17287	155	8.64	A1S_2825	Periplasmic space	0.58	0.876663
31	Hypothetical protein A1S_1462	gi|126641508	27194	242	6.77	A1S_1462	Unknown	0.56	0.846433
32	Peptidoglycan-associated lipoprotein precursor	gi|126642630	18226	170	6.08	A1S_2595	Outer membrane	0.55	0.831318
33	Putative lytic murein transglycosylase soluble	gi|126643042	67604	597	8.77	A1S_3027	Unknown	0.53	0.801088
34	Putative signal peptide	gi|126641568	18763	173	9.2	A1S_1523	Unknown	0.53	0.801088
35	Putative long-chain fatty acid transport protein	gi|126642803	49967	472	4.88	A1S_2773	Outer membrane	0.5	0.755744
36	Chaperonin GroEL	gi|126642698	49955	476	4.71	A1S_2664	Cytoplasm	0.5	0.755744
37	Putative RNA-binding protein	gi|126640516	9560	86	9.3	A1S_0443	Cytoplasm	0.49	0.740629
38	Membrane-bound lytic murein transglycosylase B	gi|126642356	31905	289	5.54	A1S_2316	CytoplasmicMembrane	0.46	0.695284
39	Peptidyl-prolyl cis-trans isomerase	gi|126641590	46554	414	5.75	A1S_1545	Periplasmic space	0.42	0.634825
40	Ribosome-binding factor A	gi|126640416	11424	99	5.69	A1S_0338	Cytoplasm	0.4	0.604595
41	Putative signal peptide	gi|126642300	12312	117	8.44	A1S_2259	Unknown	0.37	0.55925
42	Fimbrial protein	gi|126641555	12617	122	6.02	A1S_1510	Extracellular space	0.36	0.544135
43	Putative signal peptide	gi|126641187	13254	130	8.91	A1S_1139	Unknown	0.34	0.513906
44	Hypothetical protein A1S_0125	gi|126640228	13729	129	9.62	A1S_0125	Unknown	0.33	0.498791
45	Putative signal peptide	gi|126642470	13608	124	6.36	A1S_2434	Unknown	0.33	0.498791
46	Hypothetical protein A1S_3368	gi|126643375	14038	122	9.16	A1S_3368	Unknown	0.32	0.483676
47	CsuB	gi|126642261	14687	132	9.27	A1S_2216	Unknown	0.31	0.468561
48	Bacterioferritin	gi|126643190	14580	124	4.58	A1S_3175	Cytoplasm	0.31	0.468561
49	3-deoxy-D-manno-octulosonate 8-phosphate phosphatase	gi|126641283	14410	131	6.1	A1S_1237	Cytoplasm	0.31	0.468561
50	Putative signal peptide	gi|126641077	31035	275	5.87	A1S_1027	Unknown	0.3	0.453446
51	Putative outer membrane protein	gi|126642014	92325	829	5.17	A1S_1969	Outer membrane	0.3	0.453446
52	Putative outer membrane protein	gi|126640296	46457	424	5.22	A1S_0201	Outer membrane	0.3	0.453446
53	Hypothetical protein A1S_3343	gi|126643350	16139	149	9.52	A1S_3343	Unknown	0.28	0.423216
54	Putative lipoprotein-34 precursor (NlpB)	gi|126643431	15927	147	5.55	A1S_3424	Unknown	0.28	0.423216
55	Putative RND type efflux pump	gi|126640124	35564	328	9.4	A1S_0009	Unknown	0.26	0.392987
56	Hypothetical protein A1S_0178	gi|126640277	18362	165	9.82	A1S_0178	Unknown	0.24	0.362757
57	Carboxy-terminal protease	gi|126640564	78530	705	8.46	A1S_0493	Unknown	0.23	0.347642
58	Hypothetical protein A1S_0419	gi|126640492	19335	169	9.12	A1S_0419	Unknown	0.23	0.347642
59	Putative signal peptide	gi|126642904	19186	171	9.81	A1S_2880	Unknown	0.23	0.347642
60	Hypothetical protein A1S_0158	gi|126640259	20304	181	4.44	A1S_0158	Unknown	0.22	0.332527
61	Hypothetical protein A1S_3026	gi|126643041	19882	179	9.34	A1S_3026	Unknown	0.22	0.332527
62	Putative outer membrane protein W	gi|126640380	20096	183	5.09	A1S_0292	Outer membrane	0.22	0.332527
63	Heavy metal response regulator	gi|126642960	20160	175	9.21	A1S_2937	Cytoplasm	0.22	0.332527
64	Putative enoyl-CoA hydratase/isomerase	gi|126642583	20861	193	6.07	A1S_2548	Unknown	0.21	0.317412
65	Hypothetical protein A1S_3004	gi|126643023	20795	183	4.92	A1S_3004	Unknown	0.21	0.317412
66	FKBP-type 22KD peptidyl-prolyl cis-trans isomerase (rotamase)	gi|126640160	20856	191	7.82	A1S_0047	Outer membrane	0.21	0.317412
67	Hypothetical protein A1S_3355	gi|126643362	20578	177	4.66	A1S_3355	Outer membrane	0.21	0.317412
68	Putative signal peptide	gi|126643195	21969	198	6.75	A1S_3180	Unknown	0.2	0.302297
69	Hypothetical protein A1S_3034	gi|126643049	23041	207	9.82	A1S_3034	Unknown	0.19	0.287183
70	Putative signal peptide	gi|126642491	24404	216	6.75	A1S_2455	Unknown	0.18	0.272068
71	TonB-dependent siderophore receptor	gi|126641113	73078	656	5.23	A1S_1063	Outer membrane	0.18	0.272068
72	Aspartate racemase	gi|126642247	23784	218	5.02	A1S_2202	Cytoplasm	0.18	0.272068
73	Putative periplasmic protease	gi|126642480	24984	226	6.38	A1S_2444	Unknown	0.17	0.256953
74	Putative signal peptide	gi|126642009	26563	239	5.96	A1S_1964	Unknown	0.16	0.241838
75	Glutamate racemase	gi|126640457	28342	256	5.8	A1S_0380	Unknown	0.15	0.226723
76	Pantoate--beta-alanine ligase	gi|126640656	28027	253	4.81	A1S_0587	Unknown	0.15	0.226723
77	CsuD	gi|126642259	89930	805	5.66	A1S_2214	Outer membrane	0.15	0.226723
78	Glutamine synthetase	gi|126642389	28813	261	5.11	A1S_2352	Cytoplasm	0.15	0.226723
79	Geranyltranstransferase	gi|126642791	28050	259	4.95	A1S_2760	Cytoplasm	0.15	0.226723
80	Putative hydrolase	gi|126642696	30593	277	8.62	A1S_2662	Unknown	0.14	0.211608
81	Glutaminase-asparaginase	gi|126641512	31056	286	7.9	A1S_1466	Periplasmic space	0.14	0.211608
82	LysR family transcriptional regulator	gi|126641849	31435	274	6.31	A1S_1804	Cytoplasm	0.14	0.211608
83	Hypothetical protein A1S_0505	gi|126640576	36499	337	6.34	A1S_0505	Unknown	0.12	0.181378
84	Xenobiotic reductase	gi|126643321	34519	314	4.97	A1S_3314	Unknown	0.12	0.181378
85	CsuE	gi|126642258	34459	321	5.45	A1S_2213	Unknown	0.12	0.181378
86	Hypothetical protein A1S_2284	gi|126642325	77332	702	6.18	A1S_2284	Unknown	0.11	0.166264
87	Hypothetical protein A1S_1691	gi|126641736	39231	334	6.62	A1S_1691	Cytoplasm	0.11	0.166264
88	Hypothetical protein A1S_0297	gi|126640383	41871	355	5	A1S_0297	Outer membrane	0.1	0.151149
89	Major facilitator family transporter	gi|126642510	42350	386	9.4	A1S_2474	Cytoplasmic membrane	0.1	0.151149
90	Glutaminase	gi|126641012	43794	398	5.55	A1S_0962	Cytoplasm	0.1	0.151149
91	Hypothetical protein A1S_1089	gi|126641137	48339	452	5.34	A1S_1089	Cytoplasm	0.09	0.136034
92	Anthranilate synthase component I; TrpE	gi|126640367	48314	437	5.58	A1S_0274	Cytoplasm	0.09	0.136034
93	Biotin carboxylase (A subunit of acetyl-CoA carboxylase)	gi|126642056	46082	417	5.24	A1S_2011	Cytoplasm	0.09	0.136034
94	Twin-arginine translocation pathway signal	gi|126642709	56247	494	5.84	A1S_2677	Unknown	0.08	0.120919
95	Hypothetical protein A1S_1662	gi|126641707	50874	454	5.6	A1S_1662	Outer membrane	0.08	0.120919
96	AdeK	gi|126642768	50157	458	8.77	A1S_2737	Outer membrane	0.08	0.120919
97	Hypothetical protein A1S_1392	gi|126641438	51498	472	8.6	A1S_1392	Cytoplasmic membrane	0.08	0.120919
98	DNA primase	gi|126640890	51747	451	7.19	A1S_0838	Cytoplasm	0.08	0.120919
99	Dihydroxy-acid dehydratase	gi|126641884	60207	556	5.92	A1S_1839	Unknown	0.07	0.105804
100	Gamma-glutamyltranspeptidase precursor	gi|126640960	63714	602	5.36	A1S_0910	Periplasmic space	0.07	0.105804
101	Hypothetical protein A1S_3176	gi|126643191	61637	537	9.4	A1S_3176	Cytoplasmic membrane	0.07	0.105804
102	Putative lipoprotein	gi|126640988	73397	641	6.16	A1S_0938	Unknown	0.06	0.0906892
103	Ferrichrome-iron receptor	gi|126641966	71785	641	5.39	A1S_1921	Outer membrane	0.06	0.0906892
104	Putative outer membrane copper receptor (OprC)	gi|126640271	67685	609	6.08	A1S_0170	Outer membrane	0.06	0.0906892
105	Tbiosynthesis protein ThiC	gi|126640344	65195	580	5.62	A1S_0251	Cytoplasm	0.06	0.0906892
106	Putative outer membrane protein A	gi|126642636	86930	796	5.21	A1S_2601	Unknown	0.05	0.0755744
107	DNA mismatch repair enzyme	gi|126640690	78109	670	5.52	A1S_0623	Unknown	0.05	0.0755744
108	Putative ferric siderophore receptor protein	gi|126641700	82375	746	5.61	A1S_1655	Outer membrane	0.05	0.0755744
109	Aminopeptidase N precursor	gi|126642393	100440	899	8.81	A1S_2356	Unknown	0.04	0.0604595
110	Putative metalloprotease	gi|126641965	102791	915	5.22	A1S_1920	Unknown	0.04	0.0604595
111	Putative protease	gi|126642506	99000	875	6.41	A1S_2470	Outer membrane	0.04	0.0604595
112	DNA primase	gi|126640699	133146	1153	5.58	A1S_0632	Unknown	0.03	0.0453446
113	ATP-dependent dsDNA exonuclease	gi|126640949	133131	1149	5.92	A1S_0899	Unknown	0.03	0.0453446
